# Supplementary material for: Agrobacterium tumefaciens-mediated transformation of a hevein-like gene into asparagus leads to stem wilt resistance
Source: PLoS One. 2019 Oct 7;14(10):e0223331. doi: 10.1371/journal.pone.0223331 (PMC6779260; doi:10.1371/journal.pone.0223331)
Supplement: S1 File — (XLSX) [file pone.0223331.s001.xlsx]

## Sheet: Fig 6
	Mortality of embryo（％）
PPT concentration（mg/l）	Mean	repeat 1	repeat 2	repeat 3
0	0	0	0	0
5	5	4.5	5	5.5
10	25	24	26	26
20	100	100	100	100
40	100	100	100	100
80	100	100	100	100

## Sheet: Fig. 8
Induction rate of PPT-resistant embryos under different ODs of Agrobacterium suspensions
		Transformation percentage of resistant embryo(%)
	Bacteria concentration(OD600 value)	Mean	repeat 1	repeat 2	repeat 3
	0.2	9	9	10.5	7.5
	0.4	14	13	14	15
	0.6	21	19	20	24
	0.8	7	6.5	7	7.5

## Sheet: Fig. 9
Induction rate of PPT-resistant embryos at different Agrobacterium infection times
	Transformation percentage of resistant embryo(%)
infecting time(min	Mean	repeat 1	repeat 2	repeat 3
5	12	12.5	12.5	11
10	15	14	14	17
20	12	11	12	13
40	12	11.5	12	12.5

## Sheet: Fig. 10
	Transformation percentage of resistant embryo(%)
Co-culture time（d）	Mean	repeat 1	repeat 2	repeat 3
2	9	8	9	10
4	15	14.5	15	15.5
6	14	13.5	13.5	15
8	13	12	13	14

## Sheet: Fig. 11
	Transformation percentage of resistant embryo(%)
AS concentration（μmoL/L）	Mean	repeat 1	repeat 2	repeat 3
0	7	6.5	7	7.5
50	8	7	8	9
100	16	15	15	18
200	20	19	19	22
